# Supplementary material for: Attention-based deep learning for analysis of pathology images and gene expression data in lung squamous premalignant lesions
Source: Genome Med. 2026 Apr 8;18:69. doi: 10.1186/s13073-026-01636-8 (PMC13188385; doi:10.1186/s13073-026-01636-8)
Supplement: Supplementary file 2 — Additional file 2: Complete lists of selected up- and down-regulated genes in each fold. [file 13073_2026_1636_MOESM2_ESM.xlsx]

## Sheet: up-regulated
fold0	fold1	fold2	fold3	fold4
ENSG00000205420	ENSG00000171401	ENSG00000101057	ENSG00000171848	ENSG00000167900
ENSG00000171401	ENSG00000101057	ENSG00000167900	ENSG00000121152	ENSG00000160957
ENSG00000178999	ENSG00000159166	ENSG00000171848	ENSG00000123485	ENSG00000175063
ENSG00000101057	ENSG00000171848	ENSG00000089685	ENSG00000089685	ENSG00000089685
ENSG00000007968	ENSG00000205420	ENSG00000198901	ENSG00000101057	ENSG00000146670
ENSG00000186193	ENSG00000163209	ENSG00000138180	ENSG00000111206	ENSG00000121152
ENSG00000138180	ENSG00000121552	ENSG00000167553	ENSG00000167900	ENSG00000117399
ENSG00000163209	ENSG00000169469	ENSG00000103257	ENSG00000198901	ENSG00000122952
ENSG00000175063	ENSG00000167900	ENSG00000178999	ENSG00000111602	ENSG00000178999
ENSG00000183856	ENSG00000138180	ENSG00000205420	ENSG00000198826	ENSG00000101057
ENSG00000127564	ENSG00000111206	ENSG00000121152	ENSG00000146670	ENSG00000111206
ENSG00000159166	ENSG00000167553	ENSG00000111206	ENSG00000137309	ENSG00000111602
ENSG00000089685	ENSG00000131747	ENSG00000100526	ENSG00000088325	ENSG00000123485
ENSG00000198826	ENSG00000175063	ENSG00000175063	ENSG00000138180	ENSG00000162063
ENSG00000184363	ENSG00000124466	ENSG00000203760	ENSG00000142945	ENSG00000161800
ENSG00000135476	ENSG00000198901	ENSG00000182481	ENSG00000179750	ENSG00000088325
ENSG00000121552	ENSG00000089685	ENSG00000179750	ENSG00000157456	ENSG00000237649
ENSG00000171848	ENSG00000161800	ENSG00000094804	ENSG00000162063	ENSG00000105011
ENSG00000184216	ENSG00000179750	ENSG00000159166	ENSG00000176619	ENSG00000171848
ENSG00000131747	ENSG00000168078	ENSG00000131747	ENSG00000237649	ENSG00000142945
ENSG00000109805	ENSG00000128626	ENSG00000109805	ENSG00000105011	ENSG00000111665
ENSG00000101412	ENSG00000182481	ENSG00000101412	ENSG00000159166	ENSG00000157456
ENSG00000148773	ENSG00000088325	ENSG00000198826	ENSG00000160957	ENSG00000145386
ENSG00000198901	ENSG00000203760	ENSG00000127564	ENSG00000175063	ENSG00000167513
ENSG00000176092	ENSG00000184661	ENSG00000168078	ENSG00000165304	ENSG00000198901
ENSG00000184661	ENSG00000175793	ENSG00000137804	ENSG00000161800	ENSG00000166851
ENSG00000149503	ENSG00000161013	ENSG00000011426	ENSG00000122952	ENSG00000134690
ENSG00000134755	ENSG00000123485	ENSG00000142945	ENSG00000171401	ENSG00000184661
ENSG00000169469	ENSG00000187840	ENSG00000166451	ENSG00000101412	ENSG00000188486
ENSG00000111206	ENSG00000135476	ENSG00000157456	ENSG00000135476	ENSG00000164611
ENSG00000163808	ENSG00000184363	ENSG00000123485	ENSG00000011426	ENSG00000101412
ENSG00000121152	ENSG00000011426	ENSG00000112578	ENSG00000149782	ENSG00000085999
ENSG00000147394	ENSG00000134757	ENSG00000088325	ENSG00000163209	ENSG00000127564
ENSG00000142945	ENSG00000137812	ENSG00000169469	ENSG00000093009	ENSG00000051180
ENSG00000186832	ENSG00000178999	ENSG00000137812	ENSG00000166851	ENSG00000130734
ENSG00000122952	ENSG00000109255	ENSG00000146670	ENSG00000184661	ENSG00000075218
ENSG00000138778	ENSG00000137440	ENSG00000161800	ENSG00000145386	ENSG00000176619
ENSG00000167900	ENSG00000164611	ENSG00000137807	ENSG00000134690	ENSG00000168078
ENSG00000124466	ENSG00000094804	ENSG00000171320	ENSG00000178999	ENSG00000138180
ENSG00000080986	ENSG00000136261	ENSG00000148773	ENSG00000100304	ENSG00000169679
ENSG00000094804	ENSG00000121152	ENSG00000163808	ENSG00000168078	ENSG00000112984
ENSG00000165244	ENSG00000142945	ENSG00000156970	ENSG00000131747	ENSG00000156970
ENSG00000136155	ENSG00000169607	ENSG00000139734	ENSG00000182481	ENSG00000168476
ENSG00000093009	ENSG00000137804	ENSG00000183856	ENSG00000166535	ENSG00000137309
ENSG00000137309	ENSG00000237649	ENSG00000164611	ENSG00000085840	ENSG00000131747
ENSG00000137804	ENSG00000188486	ENSG00000189057	ENSG00000080986	ENSG00000169607
ENSG00000111602	ENSG00000148773	ENSG00000138778	ENSG00000169679	ENSG00000182481
ENSG00000164611	ENSG00000106211	ENSG00000105011	ENSG00000163808	ENSG00000179750
ENSG00000156970	ENSG00000100304	ENSG00000163209	ENSG00000113810	ENSG00000137807
ENSG00000167553	ENSG00000136155	ENSG00000237649	ENSG00000164611	ENSG00000168496
ENSG00000180900	ENSG00000188643	ENSG00000093009	ENSG00000103257	ENSG00000159166
ENSG00000137812	ENSG00000137807	ENSG00000171401	ENSG00000165244	ENSG00000115884
ENSG00000162063	ENSG00000127564	ENSG00000169679	ENSG00000169607	ENSG00000134057
ENSG00000146918	ENSG00000125775	ENSG00000184661	ENSG00000140525	ENSG00000198826
ENSG00000146904	ENSG00000122952	ENSG00000128626	ENSG00000101003	ENSG00000105173
ENSG00000118193	ENSG00000105011	ENSG00000145386	ENSG00000137807	ENSG00000141738
ENSG00000184574	ENSG00000117724	ENSG00000176619	ENSG00000143228	ENSG00000135476
ENSG00000096696	ENSG00000179091	ENSG00000117399	ENSG00000138160	ENSG00000163808
ENSG00000066279	ENSG00000158055	ENSG00000111602	ENSG00000176890	ENSG00000011426
ENSG00000162302	ENSG00000146904	ENSG00000169607	ENSG00000184363	ENSG00000080986
ENSG00000068489	ENSG00000102225	ENSG00000128050	ENSG00000087586	ENSG00000160949
ENSG00000085840	ENSG00000139734	ENSG00000188643	ENSG00000169469	ENSG00000100304
ENSG00000161800	ENSG00000136943	ENSG00000122952	ENSG00000167553	ENSG00000167670
ENSG00000100304	ENSG00000176619	ENSG00000176890	ENSG00000124356	ENSG00000179091
ENSG00000188643	ENSG00000143367	ENSG00000048162	ENSG00000137812	ENSG00000137804
ENSG00000203760	ENSG00000115884	ENSG00000066279	ENSG00000094804	ENSG00000112742
ENSG00000160957	ENSG00000189159	ENSG00000175793	ENSG00000156970	ENSG00000093009
ENSG00000149782	ENSG00000048162	ENSG00000134757	ENSG00000137804	ENSG00000165480
ENSG00000011426	ENSG00000112984	ENSG00000126787	ENSG00000131153	ENSG00000143228
ENSG00000115884	ENSG00000145386	ENSG00000087586	ENSG00000109805	ENSG00000183856
ENSG00000165912	ENSG00000156970	ENSG00000134690	ENSG00000165912	ENSG00000166803
ENSG00000136689	ENSG00000146670	ENSG00000137440	ENSG00000149503	ENSG00000085840
ENSG00000176619	ENSG00000123975	ENSG00000165304	ENSG00000110400	ENSG00000165304
ENSG00000134757	ENSG00000182199	ENSG00000080986	ENSG00000051180	ENSG00000101003
ENSG00000105011	ENSG00000096696	ENSG00000171241	ENSG00000085999	ENSG00000184363
ENSG00000123485	ENSG00000137309	ENSG00000143228	ENSG00000168476	ENSG00000117724
ENSG00000168078	ENSG00000165912	ENSG00000096063	ENSG00000130734	ENSG00000100526
ENSG00000139734	ENSG00000198826	ENSG00000138160	ENSG00000185480	ENSG00000165912
ENSG00000088325	ENSG00000166803	ENSG00000166803	ENSG00000117399	ENSG00000024526
ENSG00000173801	ENSG00000176092	ENSG00000121552	ENSG00000138778	ENSG00000087586
ENSG00000066084	ENSG00000128510	ENSG00000113810	ENSG00000146918	ENSG00000148773
ENSG00000075218	ENSG00000101412	ENSG00000137309	ENSG00000167513	ENSG00000186193
ENSG00000167513	ENSG00000104738	ENSG00000075218	ENSG00000121552	ENSG00000139734
ENSG00000152766	ENSG00000183856	ENSG00000131153	ENSG00000205420	ENSG00000205420
ENSG00000237649	ENSG00000138160	ENSG00000186193	ENSG00000124466	ENSG00000166535
ENSG00000143367	ENSG00000165480	ENSG00000114346	ENSG00000075218	ENSG00000109255
ENSG00000134762	ENSG00000176890	ENSG00000051180	ENSG00000127564	ENSG00000147536
ENSG00000074410	ENSG00000173801	ENSG00000124466	ENSG00000115884	ENSG00000168061
ENSG00000179051	ENSG00000206075	ENSG00000188486	ENSG00000112742	ENSG00000137812
ENSG00000175793	ENSG00000163808	ENSG00000007968	ENSG00000068489	ENSG00000106462
ENSG00000136943	ENSG00000093009	ENSG00000121579	ENSG00000188643	ENSG00000173801
ENSG00000156299	ENSG00000171320	ENSG00000112984	ENSG00000151725	ENSG00000180900
ENSG00000117724	ENSG00000100526	ENSG00000135476	ENSG00000112984	ENSG00000110400
ENSG00000008083	ENSG00000198074	ENSG00000140525	ENSG00000106462	ENSG00000100401
ENSG00000188505	ENSG00000186832	ENSG00000118193	ENSG00000171320	ENSG00000131153
ENSG00000188883	ENSG00000188910	ENSG00000123975	ENSG00000102225	ENSG00000075702
ENSG00000156711	ENSG00000254986	ENSG00000138018	ENSG00000109255	ENSG00000138160
ENSG00000169607	ENSG00000134762	ENSG00000134057	ENSG00000183856	ENSG00000149782
ENSG00000189334	ENSG00000007968	ENSG00000182199	ENSG00000171241	ENSG00000203760
ENSG00000137807	ENSG00000074410	ENSG00000101003	ENSG00000126787	ENSG00000118193

## Sheet: down-regulated
fold0	fold1	fold2	fold3	fold4
ENSG00000168283	ENSG00000196911	ENSG00000188177	ENSG00000144445	ENSG00000196911
ENSG00000138613	ENSG00000188177	ENSG00000101751	ENSG00000167554	ENSG00000144445
ENSG00000111058	ENSG00000101751	ENSG00000196911	ENSG00000079335	ENSG00000188177
ENSG00000196911	ENSG00000256870	ENSG00000144445	ENSG00000196911	ENSG00000163512
ENSG00000185432	ENSG00000128512	ENSG00000215386	ENSG00000168675	ENSG00000138613
ENSG00000170954	ENSG00000144445	ENSG00000170271	ENSG00000121671	ENSG00000138593
ENSG00000127995	ENSG00000138613	ENSG00000121671	ENSG00000138613	ENSG00000144747
ENSG00000104427	ENSG00000168283	ENSG00000139160	ENSG00000146376	ENSG00000256087
ENSG00000139163	ENSG00000215386	ENSG00000138613	ENSG00000150764	ENSG00000135968
ENSG00000138443	ENSG00000117507	ENSG00000125124	ENSG00000197208	ENSG00000079950
ENSG00000166780	ENSG00000187510	ENSG00000187391	ENSG00000007062	ENSG00000163412
ENSG00000170271	ENSG00000167554	ENSG00000185432	ENSG00000260372	ENSG00000077684
ENSG00000178695	ENSG00000139160	ENSG00000079335	ENSG00000188177	ENSG00000215386
ENSG00000144445	ENSG00000139508	ENSG00000167554	ENSG00000138593	ENSG00000186687
ENSG00000188177	ENSG00000170571	ENSG00000187889	ENSG00000173208	ENSG00000146376
ENSG00000132640	ENSG00000127995	ENSG00000132122	ENSG00000156049	ENSG00000188921
ENSG00000101751	ENSG00000185432	ENSG00000179299	ENSG00000150627	ENSG00000150764
ENSG00000215386	ENSG00000180881	ENSG00000170482	ENSG00000170482	ENSG00000062194
ENSG00000187189	ENSG00000184584	ENSG00000160408	ENSG00000215386	ENSG00000138443
ENSG00000113638	ENSG00000143344	ENSG00000145687	ENSG00000152763	ENSG00000101751
ENSG00000135469	ENSG00000187889	ENSG00000180881	ENSG00000187240	ENSG00000184898
ENSG00000166173	ENSG00000122420	ENSG00000146243	ENSG00000039139	ENSG00000186952
ENSG00000145687	ENSG00000204789	ENSG00000077684	ENSG00000172915	ENSG00000163322
ENSG00000122420	ENSG00000142920	ENSG00000138593	ENSG00000188452	ENSG00000151575
ENSG00000146243	ENSG00000124613	ENSG00000188039	ENSG00000156050	ENSG00000182093
ENSG00000125124	ENSG00000146243	ENSG00000170571	ENSG00000186231	ENSG00000115145
ENSG00000124613	ENSG00000157796	ENSG00000110318	ENSG00000034239	ENSG00000126773
ENSG00000167554	ENSG00000198453	ENSG00000157796	ENSG00000157796	ENSG00000188452
ENSG00000117640	ENSG00000171291	ENSG00000187189	ENSG00000055163	ENSG00000204789
ENSG00000187391	ENSG00000138593	ENSG00000185267	ENSG00000178965	ENSG00000172915
ENSG00000198189	ENSG00000184898	ENSG00000204789	ENSG00000080298	ENSG00000139508
ENSG00000148735	ENSG00000079335	ENSG00000144711	ENSG00000125124	ENSG00000157796
ENSG00000163637	ENSG00000110318	ENSG00000184898	ENSG00000185432	ENSG00000168216
ENSG00000120279	ENSG00000179299	ENSG00000184939	ENSG00000077684	ENSG00000127995
ENSG00000134716	ENSG00000170271	ENSG00000186687	ENSG00000157330	ENSG00000151320
ENSG00000167840	ENSG00000126773	ENSG00000142065	ENSG00000169126	ENSG00000170571
ENSG00000179523	ENSG00000134716	ENSG00000118690	ENSG00000176601	ENSG00000054983
ENSG00000182636	ENSG00000104043	ENSG00000080298	ENSG00000118997	ENSG00000189180
ENSG00000185267	ENSG00000132122	ENSG00000104427	ENSG00000173947	ENSG00000173208
ENSG00000204789	ENSG00000109771	ENSG00000156050	ENSG00000185267	ENSG00000180787
ENSG00000138640	ENSG00000125124	ENSG00000197208	ENSG00000187889	ENSG00000184384
ENSG00000121413	ENSG00000089057	ENSG00000174282	ENSG00000135338	ENSG00000107614
ENSG00000134138	ENSG00000197208	ENSG00000126870	ENSG00000165807	ENSG00000185261
ENSG00000088854	ENSG00000039139	ENSG00000122420	ENSG00000104427	ENSG00000132122
ENSG00000158813	ENSG00000139163	ENSG00000032742	ENSG00000102466	ENSG00000138670
ENSG00000157869	ENSG00000198939	ENSG00000168675	ENSG00000151320	ENSG00000079335
ENSG00000154114	ENSG00000146856	ENSG00000138443	ENSG00000118690	ENSG00000198718
ENSG00000093183	ENSG00000091262	ENSG00000146376	ENSG00000101751	ENSG00000109680
ENSG00000064309	ENSG00000113638	ENSG00000157330	ENSG00000187391	ENSG00000223547
ENSG00000197702	ENSG00000126870	ENSG00000177640	ENSG00000186952	ENSG00000133640
ENSG00000006740	ENSG00000185267	ENSG00000105519	ENSG00000174844	ENSG00000067208
ENSG00000107186	ENSG00000137103	ENSG00000121413	ENSG00000118407	ENSG00000133115
ENSG00000153896	ENSG00000012822	ENSG00000170324	ENSG00000109944	ENSG00000185432
ENSG00000170571	ENSG00000168214	ENSG00000164674	ENSG00000188921	ENSG00000142065
ENSG00000103160	ENSG00000104427	ENSG00000155666	ENSG00000137821	ENSG00000147894
ENSG00000149231	ENSG00000135272	ENSG00000144451	ENSG00000105877	ENSG00000172164
ENSG00000012822	ENSG00000001626	ENSG00000150764	ENSG00000122420	ENSG00000145703
ENSG00000106069	ENSG00000125848	ENSG00000187510	ENSG00000032742	ENSG00000244067
ENSG00000121671	ENSG00000149231	ENSG00000079841	ENSG00000178695	ENSG00000167554
ENSG00000112186	ENSG00000146376	ENSG00000039139	ENSG00000197653	ENSG00000111269
ENSG00000103316	ENSG00000080298	ENSG00000163521	ENSG00000154240	ENSG00000240225
ENSG00000131171	ENSG00000176029	ENSG00000178965	ENSG00000105792	ENSG00000141040
ENSG00000150977	ENSG00000168772	ENSG00000180787	ENSG00000188039	ENSG00000135338
ENSG00000144749	ENSG00000003989	ENSG00000109794	ENSG00000197748	ENSG00000007062
ENSG00000135929	ENSG00000150540	ENSG00000247746	ENSG00000132122	ENSG00000117151
ENSG00000168734	ENSG00000198624	ENSG00000244067	ENSG00000163576	ENSG00000152763
ENSG00000134198	ENSG00000032742	ENSG00000159239	ENSG00000147894	ENSG00000165807
ENSG00000196646	ENSG00000133111	ENSG00000165807	ENSG00000168734	ENSG00000173947
ENSG00000184898	ENSG00000171105	ENSG00000137103	ENSG00000181004	ENSG00000176928
ENSG00000135185	ENSG00000187189	ENSG00000135338	ENSG00000126773	ENSG00000137941
ENSG00000158966	ENSG00000156042	ENSG00000100307	ENSG00000157423	ENSG00000180881
ENSG00000187889	ENSG00000105866	ENSG00000134716	ENSG00000188596	ENSG00000109944
ENSG00000144935	ENSG00000139597	ENSG00000163617	ENSG00000105519	ENSG00000093183
ENSG00000179240	ENSG00000153896	ENSG00000260372	ENSG00000170571	ENSG00000078674
ENSG00000128512	ENSG00000138640	ENSG00000036672	ENSG00000133640	ENSG00000163818
ENSG00000139160	ENSG00000138380	ENSG00000155085	ENSG00000120279	ENSG00000138587
ENSG00000153822	ENSG00000148735	ENSG00000197653	ENSG00000198624	ENSG00000137821
ENSG00000197208	ENSG00000120279	ENSG00000189350	ENSG00000133115	ENSG00000186496
ENSG00000138593	ENSG00000079841	ENSG00000174844	ENSG00000110318	ENSG00000107186
ENSG00000111728	ENSG00000075223	ENSG00000149050	ENSG00000165309	ENSG00000139163
ENSG00000256870	ENSG00000170482	ENSG00000114670	ENSG00000165164	ENSG00000131437
ENSG00000101333	ENSG00000104432	ENSG00000118997	ENSG00000188817	ENSG00000003989
ENSG00000171408	ENSG00000125730	ENSG00000078487	ENSG00000117477	ENSG00000163576
ENSG00000125384	ENSG00000105792	ENSG00000088854	ENSG00000112530	ENSG00000173627
ENSG00000198939	ENSG00000184384	ENSG00000145476	ENSG00000163818	ENSG00000039139
ENSG00000155016	ENSG00000089775	ENSG00000148735	ENSG00000054983	ENSG00000164675
ENSG00000186687	ENSG00000176601	ENSG00000109944	ENSG00000173627	ENSG00000176601
ENSG00000110318	ENSG00000173838	ENSG00000169057	ENSG00000247746	ENSG00000096872
ENSG00000143416	ENSG00000145476	ENSG00000158296	ENSG00000139537	ENSG00000032742
ENSG00000198624	ENSG00000157330	ENSG00000166262	ENSG00000164674	ENSG00000187391
ENSG00000079335	ENSG00000186687	ENSG00000166592	ENSG00000151575	ENSG00000185250
ENSG00000170509	ENSG00000184939	ENSG00000162543	ENSG00000077327	ENSG00000104427
ENSG00000166262	ENSG00000153237	ENSG00000188452	ENSG00000180881	ENSG00000179299
ENSG00000155666	ENSG00000156050	ENSG00000171962	ENSG00000111879	ENSG00000111554
ENSG00000180304	ENSG00000138670	ENSG00000176601	ENSG00000197168	ENSG00000147202
ENSG00000179299	ENSG00000118965	ENSG00000135469	ENSG00000186329	ENSG00000155085
ENSG00000152154	ENSG00000149050	ENSG00000188659	ENSG00000104237	ENSG00000196482
ENSG00000146409	ENSG00000182853	ENSG00000197168	ENSG00000168658	ENSG00000151229
ENSG00000178538	ENSG00000137486	ENSG00000138640	ENSG00000141665	ENSG00000168944
ENSG00000187510	ENSG00000138443	ENSG00000206530	ENSG00000153347	ENSG00000178568
